# Supplementary material for: Two previously undescribed triterpenoid saponins from the roots and rhizomes of Caulophyllum robustum Maxim
Source: Front Chem. 2025 Jan 9;12:1507891. doi: 10.3389/fchem.2024.1507891 (PMC11754256; doi:10.3389/fchem.2024.1507891)
Supplement: Supplementary file 1 [file Supplementaryfile4.zip]

Archive with 2 entries (1 files):
- data of 9/
- data of 9/sea-results.xls
