# Supplementary material for: Two previously undescribed triterpenoid saponins from the roots and rhizomes of Caulophyllum robustum Maxim
Source: Front Chem. 2025 Jan 9;12:1507891. doi: 10.3389/fchem.2024.1507891 (PMC11754256; doi:10.3389/fchem.2024.1507891)
Supplement: Supplementary file 1 [file Supplementaryfile4.zip › data of 9/sea-results.xls]

Query ID	Target ID	Affinity Threshold (nM)	P-Value	Max Tc	Cut Sum	Z-Score	Name	Description	Query Smiles
compound_1	ACES_ELEEL	5	2.361e-06	0.4886	7.5684	9.6520	ache	Acetylcholinesterase	[H][C@@]12CC(C)(C)CC[C@@]1(CC[C@]1(C)C2=CC[C@]2([H])[C@@]3(C)CC[C@H](O[C@@H]4OC[C@H](O)C(O)[C@@H]4O[C@@H]4OC(CO)[C@H](O)[C@H](O)C4O)C(C)(C)[C@]3([H])CC[C@@]12C)C(O)=O
compound_1	AK1BA_HUMAN	5	8.224e-20	0.5844	2.2462	33.8134	AKR1B10	Aldo-keto reductase family 1 member B10	[H][C@@]12CC(C)(C)CC[C@@]1(CC[C@]1(C)C2=CC[C@]2([H])[C@@]3(C)CC[C@H](O[C@@H]4OC[C@H](O)C(O)[C@@H]4O[C@@H]4OC(CO)[C@H](O)[C@H](O)C4O)C(C)(C)[C@]3([H])CC[C@@]12C)C(O)=O
compound_1	CAH2_BOVIN	5	1.11e-16	0.5000	1.9749	28.6446	CA2	Carbonic anhydrase 2	[H][C@@]12CC(C)(C)CC[C@@]1(CC[C@]1(C)C2=CC[C@]2([H])[C@@]3(C)CC[C@H](O[C@@H]4OC[C@H](O)C(O)[C@@H]4O[C@@H]4OC(CO)[C@H](O)[C@H](O)C4O)C(C)(C)[C@]3([H])CC[C@@]12C)C(O)=O
compound_1	CD81_HUMAN	5	1.008e-54	0.4524	0.4524	96.4906	CD81	CD81 antigen	[H][C@@]12CC(C)(C)CC[C@@]1(CC[C@]1(C)C2=CC[C@]2([H])[C@@]3(C)CC[C@H](O[C@@H]4OC[C@H](O)C(O)[C@@H]4O[C@@H]4OC(CO)[C@H](O)[C@H](O)C4O)C(C)(C)[C@]3([H])CC[C@@]12C)C(O)=O
compound_1	DHI2_HUMAN	5	1.026e-11	0.3131	1.7715	19.2788	HSD11B2	Corticosteroid 11-beta-dehydrogenase isozyme 2	[H][C@@]12CC(C)(C)CC[C@@]1(CC[C@]1(C)C2=CC[C@]2([H])[C@@]3(C)CC[C@H](O[C@@H]4OC[C@H](O)C(O)[C@@H]4O[C@@H]4OC(CO)[C@H](O)[C@H](O)C4O)C(C)(C)[C@]3([H])CC[C@@]12C)C(O)=O
compound_1	DHI2_RAT	5	7.744e-37	0.3021	0.3021	64.3808	Hsd11b2	Corticosteroid 11-beta-dehydrogenase isozyme 2	[H][C@@]12CC(C)(C)CC[C@@]1(CC[C@]1(C)C2=CC[C@]2([H])[C@@]3(C)CC[C@H](O[C@@H]4OC[C@H](O)C(O)[C@@H]4O[C@@H]4OC(CO)[C@H](O)[C@H](O)C4O)C(C)(C)[C@]3([H])CC[C@@]12C)C(O)=O
compound_1	DPOLB_HUMAN	5	1.377e-14	0.5844	0.8729	24.4338	POLB	DNA polymerase beta	[H][C@@]12CC(C)(C)CC[C@@]1(CC[C@]1(C)C2=CC[C@]2([H])[C@@]3(C)CC[C@H](O[C@@H]4OC[C@H](O)C(O)[C@@H]4O[C@@H]4OC(CO)[C@H](O)[C@H](O)C4O)C(C)(C)[C@]3([H])CC[C@@]12C)C(O)=O
compound_1	DPOLB_RAT	5	3.793e-45	0.5844	2.3631	79.2997	Polb	DNA polymerase beta	[H][C@@]12CC(C)(C)CC[C@@]1(CC[C@]1(C)C2=CC[C@]2([H])[C@@]3(C)CC[C@H](O[C@@H]4OC[C@H](O)C(O)[C@@H]4O[C@@H]4OC(CO)[C@H](O)[C@H](O)C4O)C(C)(C)[C@]3([H])CC[C@@]12C)C(O)=O
compound_1	EST2_HUMAN	5	8.327e-15	0.4302	2.7316	24.8251	CES2	Cocaine esterase	[H][C@@]12CC(C)(C)CC[C@@]1(CC[C@]1(C)C2=CC[C@]2([H])[C@@]3(C)CC[C@H](O[C@@H]4OC[C@H](O)C(O)[C@@H]4O[C@@H]4OC(CO)[C@H](O)[C@H](O)C4O)C(C)(C)[C@]3([H])CC[C@@]12C)C(O)=O
compound_1	FGF1_HUMAN	5	6.9e-26	0.3068	0.8826	44.7222	FGF1	Fibroblast growth factor 1	[H][C@@]12CC(C)(C)CC[C@@]1(CC[C@]1(C)C2=CC[C@]2([H])[C@@]3(C)CC[C@H](O[C@@H]4OC[C@H](O)C(O)[C@@H]4O[C@@H]4OC(CO)[C@H](O)[C@H](O)C4O)C(C)(C)[C@]3([H])CC[C@@]12C)C(O)=O
compound_1	FGF2_HUMAN	5	8.475e-23	0.3068	0.8826	39.1759	FGF2	Fibroblast growth factor 2	[H][C@@]12CC(C)(C)CC[C@@]1(CC[C@]1(C)C2=CC[C@]2([H])[C@@]3(C)CC[C@H](O[C@@H]4OC[C@H](O)C(O)[C@@H]4O[C@@H]4OC(CO)[C@H](O)[C@H](O)C4O)C(C)(C)[C@]3([H])CC[C@@]12C)C(O)=O
compound_1	FIMH_ECOLI	5	4.209e-12	0.3011	1.4511	19.9731	fimH	Type 1 fimbrin D-mannose specific adhesin	[H][C@@]12CC(C)(C)CC[C@@]1(CC[C@]1(C)C2=CC[C@]2([H])[C@@]3(C)CC[C@H](O[C@@H]4OC[C@H](O)C(O)[C@@H]4O[C@@H]4OC(CO)[C@H](O)[C@H](O)C4O)C(C)(C)[C@]3([H])CC[C@@]12C)C(O)=O
compound_1	GPBAR_HUMAN	5	8.518e-06	0.5844	1.8887	8.6516	GPBAR1	G-protein coupled bile acid receptor 1	[H][C@@]12CC(C)(C)CC[C@@]1(CC[C@]1(C)C2=CC[C@]2([H])[C@@]3(C)CC[C@H](O[C@@H]4OC[C@H](O)C(O)[C@@H]4O[C@@H]4OC(CO)[C@H](O)[C@H](O)C4O)C(C)(C)[C@]3([H])CC[C@@]12C)C(O)=O
compound_1	IL2_HUMAN	5	4.361e-06	0.3063	0.3063	9.1736	IL2	Interleukin-2	[H][C@@]12CC(C)(C)CC[C@@]1(CC[C@]1(C)C2=CC[C@]2([H])[C@@]3(C)CC[C@H](O[C@@H]4OC[C@H](O)C(O)[C@@H]4O[C@@H]4OC(CO)[C@H](O)[C@H](O)C4O)C(C)(C)[C@]3([H])CC[C@@]12C)C(O)=O
compound_1	LEG3_HUMAN	5	1.503e-06	0.2887	0.5744	10.0043	LGALS3	Galectin-3	[H][C@@]12CC(C)(C)CC[C@@]1(CC[C@]1(C)C2=CC[C@]2([H])[C@@]3(C)CC[C@H](O[C@@H]4OC[C@H](O)C(O)[C@@H]4O[C@@H]4OC(CO)[C@H](O)[C@H](O)C4O)C(C)(C)[C@]3([H])CC[C@@]12C)C(O)=O
compound_1	LEG9_HUMAN	5	6.5e-07	0.2887	0.2887	10.6578	LGALS9	Galectin-9	[H][C@@]12CC(C)(C)CC[C@@]1(CC[C@]1(C)C2=CC[C@]2([H])[C@@]3(C)CC[C@H](O[C@@H]4OC[C@H](O)C(O)[C@@H]4O[C@@H]4OC(CO)[C@H](O)[C@H](O)C4O)C(C)(C)[C@]3([H])CC[C@@]12C)C(O)=O
compound_1	PA2A1_ECHCA	5	5.893e-34	0.4368	0.4368	59.2078		Acidic phospholipase A2 EC-I	[H][C@@]12CC(C)(C)CC[C@@]1(CC[C@]1(C)C2=CC[C@]2([H])[C@@]3(C)CC[C@H](O[C@@H]4OC[C@H](O)C(O)[C@@H]4O[C@@H]4OC(CO)[C@H](O)[C@H](O)C4O)C(C)(C)[C@]3([H])CC[C@@]12C)C(O)=O
compound_1	PA2B1_NAJME	5	5.893e-34	0.4368	0.4368	59.2078		Basic phospholipase A2 1	[H][C@@]12CC(C)(C)CC[C@@]1(CC[C@]1(C)C2=CC[C@]2([H])[C@@]3(C)CC[C@H](O[C@@H]4OC[C@H](O)C(O)[C@@H]4O[C@@H]4OC(CO)[C@H](O)[C@H](O)C4O)C(C)(C)[C@]3([H])CC[C@@]12C)C(O)=O
compound_1	PA2BA_PROFL	5	5.893e-34	0.4368	0.4368	59.2078		Basic phospholipase A2 PLA-A	[H][C@@]12CC(C)(C)CC[C@@]1(CC[C@]1(C)C2=CC[C@]2([H])[C@@]3(C)CC[C@H](O[C@@H]4OC[C@H](O)C(O)[C@@H]4O[C@@H]4OC(CO)[C@H](O)[C@H](O)C4O)C(C)(C)[C@]3([H])CC[C@@]12C)C(O)=O
compound_1	PLCG1_HUMAN	5	1.193e-08	0.3524	0.3524	13.7747	PLCG1	1-phosphatidylinositol 4,5-bisphosphate phosphodiesterase gamma-1	[H][C@@]12CC(C)(C)CC[C@@]1(CC[C@]1(C)C2=CC[C@]2([H])[C@@]3(C)CC[C@H](O[C@@H]4OC[C@H](O)C(O)[C@@H]4O[C@@H]4OC(CO)[C@H](O)[C@H](O)C4O)C(C)(C)[C@]3([H])CC[C@@]12C)C(O)=O
compound_1	PPAC_HUMAN	5	2.844e-09	0.5281	0.9649	14.8928	ACP1	Low molecular weight phosphotyrosine protein phosphatase	[H][C@@]12CC(C)(C)CC[C@@]1(CC[C@]1(C)C2=CC[C@]2([H])[C@@]3(C)CC[C@H](O[C@@H]4OC[C@H](O)C(O)[C@@H]4O[C@@H]4OC(CO)[C@H](O)[C@H](O)C4O)C(C)(C)[C@]3([H])CC[C@@]12C)C(O)=O
compound_1	PTN1_HUMAN	5	4.235e-50	0.6848	47.6994	88.1904	PTPN1	Tyrosine-protein phosphatase non-receptor type 1	[H][C@@]12CC(C)(C)CC[C@@]1(CC[C@]1(C)C2=CC[C@]2([H])[C@@]3(C)CC[C@H](O[C@@H]4OC[C@H](O)C(O)[C@@H]4O[C@@H]4OC(CO)[C@H](O)[C@H](O)C4O)C(C)(C)[C@]3([H])CC[C@@]12C)C(O)=O
compound_1	PTN2_HUMAN	5	3.156e-68	0.5844	23.6462	120.7356	PTPN2	Tyrosine-protein phosphatase non-receptor type 2	[H][C@@]12CC(C)(C)CC[C@@]1(CC[C@]1(C)C2=CC[C@]2([H])[C@@]3(C)CC[C@H](O[C@@H]4OC[C@H](O)C(O)[C@@H]4O[C@@H]4OC(CO)[C@H](O)[C@H](O)C4O)C(C)(C)[C@]3([H])CC[C@@]12C)C(O)=O
compound_1	PTN6_HUMAN	5	1.769e-18	0.5632	1.7891	31.4210	PTPN6	Tyrosine-protein phosphatase non-receptor type 6	[H][C@@]12CC(C)(C)CC[C@@]1(CC[C@]1(C)C2=CC[C@]2([H])[C@@]3(C)CC[C@H](O[C@@H]4OC[C@H](O)C(O)[C@@H]4O[C@@H]4OC(CO)[C@H](O)[C@H](O)C4O)C(C)(C)[C@]3([H])CC[C@@]12C)C(O)=O
compound_1	PYGM_RABIT	5	3e-79	0.5316	14.1396	140.5236	PYGM	Glycogen phosphorylase, muscle form	[H][C@@]12CC(C)(C)CC[C@@]1(CC[C@]1(C)C2=CC[C@]2([H])[C@@]3(C)CC[C@H](O[C@@H]4OC[C@H](O)C(O)[C@@H]4O[C@@H]4OC(CO)[C@H](O)[C@H](O)C4O)C(C)(C)[C@]3([H])CC[C@@]12C)C(O)=O
compound_1	Q9YQ12_9HIV1	5	1.11e-16	0.5875	9.4513	28.0432	protease	Protease	[H][C@@]12CC(C)(C)CC[C@@]1(CC[C@]1(C)C2=CC[C@]2([H])[C@@]3(C)CC[C@H](O[C@@H]4OC[C@H](O)C(O)[C@@H]4O[C@@H]4OC(CO)[C@H](O)[C@H](O)C4O)C(C)(C)[C@]3([H])CC[C@@]12C)C(O)=O
compound_1	TF_HUMAN	5	7.772e-16	0.7848	5.6053	26.7141	F3	Tissue factor	[H][C@@]12CC(C)(C)CC[C@@]1(CC[C@]1(C)C2=CC[C@]2([H])[C@@]3(C)CC[C@H](O[C@@H]4OC[C@H](O)C(O)[C@@H]4O[C@@H]4OC(CO)[C@H](O)[C@H](O)C4O)C(C)(C)[C@]3([H])CC[C@@]12C)C(O)=O
compound_1	VEGFA_HUMAN	5	1.11e-16	0.3068	0.8826	28.2569	VEGFA	Vascular endothelial growth factor A	[H][C@@]12CC(C)(C)CC[C@@]1(CC[C@]1(C)C2=CC[C@]2([H])[C@@]3(C)CC[C@H](O[C@@H]4OC[C@H](O)C(O)[C@@H]4O[C@@H]4OC(CO)[C@H](O)[C@H](O)C4O)C(C)(C)[C@]3([H])CC[C@@]12C)C(O)=O
