# Supplementary material for: Two previously undescribed triterpenoid saponins from the roots and rhizomes of Caulophyllum robustum Maxim
Source: Front Chem. 2025 Jan 9;12:1507891. doi: 10.3389/fchem.2024.1507891 (PMC11754256; doi:10.3389/fchem.2024.1507891)
Supplement: Supplementary file 2 [file Supplementaryfile3.zip › data of 6/sea-results.xls]

Query ID	Target ID	Affinity Threshold (nM)	P-Value	Max Tc	Cut Sum	Z-Score	Name	Description	Query Smiles
compound_1	AK1BA_HUMAN	5	2.22e-16	0.5375	1.8586	27.8680	AKR1B10	Aldo-keto reductase family 1 member B10	[H][C@@]12CC(C)(C)CC[C@@]1(CC[C@]1(C)C2=CC[C@]2([H])[C@@]3(C)CC[C@H](O[C@@H]4OC[C@H](O)C(O)[C@@H]4O[C@@H]4OC(CO)[C@H](O)[C@H](O)C4O)[C@@](C)(CO)[C@]3([H])CC[C@@]12C)C(O)=O
compound_1	CAH2_BOVIN	5	4.199e-13	0.4457	1.5115	21.7704	CA2	Carbonic anhydrase 2	[H][C@@]12CC(C)(C)CC[C@@]1(CC[C@]1(C)C2=CC[C@]2([H])[C@@]3(C)CC[C@H](O[C@@H]4OC[C@H](O)C(O)[C@@H]4O[C@@H]4OC(CO)[C@H](O)[C@H](O)C4O)[C@@](C)(CO)[C@]3([H])CC[C@@]12C)C(O)=O
compound_1	CD81_HUMAN	5	3.941e-50	0.4138	0.4138	88.2466	CD81	CD81 antigen	[H][C@@]12CC(C)(C)CC[C@@]1(CC[C@]1(C)C2=CC[C@]2([H])[C@@]3(C)CC[C@H](O[C@@H]4OC[C@H](O)C(O)[C@@H]4O[C@@H]4OC(CO)[C@H](O)[C@H](O)C4O)[C@@](C)(CO)[C@]3([H])CC[C@@]12C)C(O)=O
compound_1	DPOLB_HUMAN	5	2.933e-09	0.5375	0.5375	14.8688	POLB	DNA polymerase beta	[H][C@@]12CC(C)(C)CC[C@@]1(CC[C@]1(C)C2=CC[C@]2([H])[C@@]3(C)CC[C@H](O[C@@H]4OC[C@H](O)C(O)[C@@H]4O[C@@H]4OC(CO)[C@H](O)[C@H](O)C4O)[C@@](C)(CO)[C@]3([H])CC[C@@]12C)C(O)=O
compound_1	DPOLB_RAT	5	1.344e-41	0.5375	2.1742	72.9272	Polb	DNA polymerase beta	[H][C@@]12CC(C)(C)CC[C@@]1(CC[C@]1(C)C2=CC[C@]2([H])[C@@]3(C)CC[C@H](O[C@@H]4OC[C@H](O)C(O)[C@@H]4O[C@@H]4OC(CO)[C@H](O)[C@H](O)C4O)[C@@](C)(CO)[C@]3([H])CC[C@@]12C)C(O)=O
compound_1	EST2_HUMAN	5	1.722e-06	0.3933	1.1426	9.8983	CES2	Cocaine esterase	[H][C@@]12CC(C)(C)CC[C@@]1(CC[C@]1(C)C2=CC[C@]2([H])[C@@]3(C)CC[C@H](O[C@@H]4OC[C@H](O)C(O)[C@@H]4O[C@@H]4OC(CO)[C@H](O)[C@H](O)C4O)[C@@](C)(CO)[C@]3([H])CC[C@@]12C)C(O)=O
compound_1	FGF1_HUMAN	5	3.35e-25	0.2889	0.8584	43.4903	FGF1	Fibroblast growth factor 1	[H][C@@]12CC(C)(C)CC[C@@]1(CC[C@]1(C)C2=CC[C@]2([H])[C@@]3(C)CC[C@H](O[C@@H]4OC[C@H](O)C(O)[C@@H]4O[C@@H]4OC(CO)[C@H](O)[C@H](O)C4O)[C@@](C)(CO)[C@]3([H])CC[C@@]12C)C(O)=O
compound_1	FGF2_HUMAN	5	3.39e-22	0.2889	0.8584	38.0950	FGF2	Fibroblast growth factor 2	[H][C@@]12CC(C)(C)CC[C@@]1(CC[C@]1(C)C2=CC[C@]2([H])[C@@]3(C)CC[C@H](O[C@@H]4OC[C@H](O)C(O)[C@@H]4O[C@@H]4OC(CO)[C@H](O)[C@H](O)C4O)[C@@](C)(CO)[C@]3([H])CC[C@@]12C)C(O)=O
compound_1	IL2_HUMAN	5	7.745e-06	0.2920	0.2920	8.7258	IL2	Interleukin-2	[H][C@@]12CC(C)(C)CC[C@@]1(CC[C@]1(C)C2=CC[C@]2([H])[C@@]3(C)CC[C@H](O[C@@H]4OC[C@H](O)C(O)[C@@H]4O[C@@H]4OC(CO)[C@H](O)[C@H](O)C4O)[C@@](C)(CO)[C@]3([H])CC[C@@]12C)C(O)=O
compound_1	LEG9_HUMAN	5	7.511e-07	0.2857	0.2857	10.5450	LGALS9	Galectin-9	[H][C@@]12CC(C)(C)CC[C@@]1(CC[C@]1(C)C2=CC[C@]2([H])[C@@]3(C)CC[C@H](O[C@@H]4OC[C@H](O)C(O)[C@@H]4O[C@@H]4OC(CO)[C@H](O)[C@H](O)C4O)[C@@](C)(CO)[C@]3([H])CC[C@@]12C)C(O)=O
compound_1	PA2A1_ECHCA	5	3.605e-31	0.4000	0.4000	54.2051		Acidic phospholipase A2 EC-I	[H][C@@]12CC(C)(C)CC[C@@]1(CC[C@]1(C)C2=CC[C@]2([H])[C@@]3(C)CC[C@H](O[C@@H]4OC[C@H](O)C(O)[C@@H]4O[C@@H]4OC(CO)[C@H](O)[C@H](O)C4O)[C@@](C)(CO)[C@]3([H])CC[C@@]12C)C(O)=O
compound_1	PA2B1_NAJME	5	3.605e-31	0.4000	0.4000	54.2051		Basic phospholipase A2 1	[H][C@@]12CC(C)(C)CC[C@@]1(CC[C@]1(C)C2=CC[C@]2([H])[C@@]3(C)CC[C@H](O[C@@H]4OC[C@H](O)C(O)[C@@H]4O[C@@H]4OC(CO)[C@H](O)[C@H](O)C4O)[C@@](C)(CO)[C@]3([H])CC[C@@]12C)C(O)=O
compound_1	PA2BA_PROFL	5	3.605e-31	0.4000	0.4000	54.2051		Basic phospholipase A2 PLA-A	[H][C@@]12CC(C)(C)CC[C@@]1(CC[C@]1(C)C2=CC[C@]2([H])[C@@]3(C)CC[C@H](O[C@@H]4OC[C@H](O)C(O)[C@@H]4O[C@@H]4OC(CO)[C@H](O)[C@H](O)C4O)[C@@](C)(CO)[C@]3([H])CC[C@@]12C)C(O)=O
compound_1	PLCG1_HUMAN	5	5.132e-08	0.3241	0.3241	12.6373	PLCG1	1-phosphatidylinositol 4,5-bisphosphate phosphodiesterase gamma-1	[H][C@@]12CC(C)(C)CC[C@@]1(CC[C@]1(C)C2=CC[C@]2([H])[C@@]3(C)CC[C@H](O[C@@H]4OC[C@H](O)C(O)[C@@H]4O[C@@H]4OC(CO)[C@H](O)[C@H](O)C4O)[C@@](C)(CO)[C@]3([H])CC[C@@]12C)C(O)=O
compound_1	PPAC_HUMAN	5	1.888e-08	0.4731	0.8731	13.4171	ACP1	Low molecular weight phosphotyrosine protein phosphatase	[H][C@@]12CC(C)(C)CC[C@@]1(CC[C@]1(C)C2=CC[C@]2([H])[C@@]3(C)CC[C@H](O[C@@H]4OC[C@H](O)C(O)[C@@H]4O[C@@H]4OC(CO)[C@H](O)[C@H](O)C4O)[C@@](C)(CO)[C@]3([H])CC[C@@]12C)C(O)=O
compound_1	PTN1_HUMAN	5	1.955e-46	0.6082	44.2189	81.6119	PTPN1	Tyrosine-protein phosphatase non-receptor type 1	[H][C@@]12CC(C)(C)CC[C@@]1(CC[C@]1(C)C2=CC[C@]2([H])[C@@]3(C)CC[C@H](O[C@@H]4OC[C@H](O)C(O)[C@@H]4O[C@@H]4OC(CO)[C@H](O)[C@H](O)C4O)[C@@](C)(CO)[C@]3([H])CC[C@@]12C)C(O)=O
compound_1	PTN2_HUMAN	5	3.66e-64	0.5375	22.2306	113.4386	PTPN2	Tyrosine-protein phosphatase non-receptor type 2	[H][C@@]12CC(C)(C)CC[C@@]1(CC[C@]1(C)C2=CC[C@]2([H])[C@@]3(C)CC[C@H](O[C@@H]4OC[C@H](O)C(O)[C@@H]4O[C@@H]4OC(CO)[C@H](O)[C@H](O)C4O)[C@@](C)(CO)[C@]3([H])CC[C@@]12C)C(O)=O
compound_1	PTN6_HUMAN	5	1.11e-16	0.5055	1.6373	28.7057	PTPN6	Tyrosine-protein phosphatase non-receptor type 6	[H][C@@]12CC(C)(C)CC[C@@]1(CC[C@]1(C)C2=CC[C@]2([H])[C@@]3(C)CC[C@H](O[C@@H]4OC[C@H](O)C(O)[C@@H]4O[C@@H]4OC(CO)[C@H](O)[C@H](O)C4O)[C@@](C)(CO)[C@]3([H])CC[C@@]12C)C(O)=O
compound_1	PYGM_RABIT	5	1.369e-74	0.4878	13.3027	132.1585	PYGM	Glycogen phosphorylase, muscle form	[H][C@@]12CC(C)(C)CC[C@@]1(CC[C@]1(C)C2=CC[C@]2([H])[C@@]3(C)CC[C@H](O[C@@H]4OC[C@H](O)C(O)[C@@H]4O[C@@H]4OC(CO)[C@H](O)[C@H](O)C4O)[C@@](C)(CO)[C@]3([H])CC[C@@]12C)C(O)=O
compound_1	Q9YQ12_9HIV1	5	6.439e-15	0.5375	8.4882	25.0320	protease	Protease	[H][C@@]12CC(C)(C)CC[C@@]1(CC[C@]1(C)C2=CC[C@]2([H])[C@@]3(C)CC[C@H](O[C@@H]4OC[C@H](O)C(O)[C@@H]4O[C@@H]4OC(CO)[C@H](O)[C@H](O)C4O)[C@@](C)(CO)[C@]3([H])CC[C@@]12C)C(O)=O
compound_1	TF_HUMAN	5	4.33e-15	0.6905	5.3273	25.3310	F3	Tissue factor	[H][C@@]12CC(C)(C)CC[C@@]1(CC[C@]1(C)C2=CC[C@]2([H])[C@@]3(C)CC[C@H](O[C@@H]4OC[C@H](O)C(O)[C@@H]4O[C@@H]4OC(CO)[C@H](O)[C@H](O)C4O)[C@@](C)(CO)[C@]3([H])CC[C@@]12C)C(O)=O
compound_1	VEGFA_HUMAN	5	3.331e-16	0.2889	0.8584	27.4727	VEGFA	Vascular endothelial growth factor A	[H][C@@]12CC(C)(C)CC[C@@]1(CC[C@]1(C)C2=CC[C@]2([H])[C@@]3(C)CC[C@H](O[C@@H]4OC[C@H](O)C(O)[C@@H]4O[C@@H]4OC(CO)[C@H](O)[C@H](O)C4O)[C@@](C)(CO)[C@]3([H])CC[C@@]12C)C(O)=O
