# Supplementary material for: Two previously undescribed triterpenoid saponins from the roots and rhizomes of Caulophyllum robustum Maxim
Source: Front Chem. 2025 Jan 9;12:1507891. doi: 10.3389/fchem.2024.1507891 (PMC11754256; doi:10.3389/fchem.2024.1507891)
Supplement: Supplementary file 3 [file Supplementaryfile2.zip › data of 2/sea-results.xls]

Query ID	Target ID	Affinity Threshold (nM)	P-Value	Max Tc	Cut Sum	Z-Score	Name	Description	Query Smiles
compound_1	AK1BA_HUMAN	5	2.283e-12	0.3861	1.3750	20.4501	AKR1B10	Aldo-keto reductase family 1 member B10	[H][C@@]12CC(C)(C)CC[C@@]1(CC[C@]1(C)C2=CC[C@]2([H])[C@@]3(C)CC[C@H](O[C@@H]4OC[C@H](O)C(O)[C@@H]4O[C@@H]4OC(CO)[C@H](O)[C@H](O)C4O)[C@@](C)(C=O)[C@]3([H])CC[C@@]12C)C(=O)O[C@@H]1OC(CO[C@@H]2OC(CO)[C@@H](O[C@@H]3OC(C)[C@@H](O)[C@H](O)C3O)[C@H](O)C2O)[C@@H](O)[C@H](O)C1O
compound_1	AMY1_HUMAN	5	2.121e-14	0.2812	0.2812	24.0991	AMY1A; AMY1B; AMY1C	Alpha-amylase 1	[H][C@@]12CC(C)(C)CC[C@@]1(CC[C@]1(C)C2=CC[C@]2([H])[C@@]3(C)CC[C@H](O[C@@H]4OC[C@H](O)C(O)[C@@H]4O[C@@H]4OC(CO)[C@H](O)[C@H](O)C4O)[C@@](C)(C=O)[C@]3([H])CC[C@@]12C)C(=O)O[C@@H]1OC(CO[C@@H]2OC(CO)[C@@H](O[C@@H]3OC(C)[C@@H](O)[C@H](O)C3O)[C@H](O)C2O)[C@@H](O)[C@H](O)C1O
compound_1	AMYP_HUMAN	5	2.22e-16	0.3246	0.3246	27.8495	AMY2A	Pancreatic alpha-amylase	[H][C@@]12CC(C)(C)CC[C@@]1(CC[C@]1(C)C2=CC[C@]2([H])[C@@]3(C)CC[C@H](O[C@@H]4OC[C@H](O)C(O)[C@@H]4O[C@@H]4OC(CO)[C@H](O)[C@H](O)C4O)[C@@](C)(C=O)[C@]3([H])CC[C@@]12C)C(=O)O[C@@H]1OC(CO[C@@H]2OC(CO)[C@@H](O[C@@H]3OC(C)[C@@H](O)[C@H](O)C3O)[C@H](O)C2O)[C@@H](O)[C@H](O)C1O
compound_1	CAH2_BOVIN	5	4.098e-12	0.4019	1.3918	19.9941	CA2	Carbonic anhydrase 2	[H][C@@]12CC(C)(C)CC[C@@]1(CC[C@]1(C)C2=CC[C@]2([H])[C@@]3(C)CC[C@H](O[C@@H]4OC[C@H](O)C(O)[C@@H]4O[C@@H]4OC(CO)[C@H](O)[C@H](O)C4O)[C@@](C)(C=O)[C@]3([H])CC[C@@]12C)C(=O)O[C@@H]1OC(CO[C@@H]2OC(CO)[C@@H](O[C@@H]3OC(C)[C@@H](O)[C@H](O)C3O)[C@H](O)C2O)[C@@H](O)[C@H](O)C1O
compound_1	CD81_HUMAN	5	4.646e-39	0.3208	0.3208	68.3698	CD81	CD81 antigen	[H][C@@]12CC(C)(C)CC[C@@]1(CC[C@]1(C)C2=CC[C@]2([H])[C@@]3(C)CC[C@H](O[C@@H]4OC[C@H](O)C(O)[C@@H]4O[C@@H]4OC(CO)[C@H](O)[C@H](O)C4O)[C@@](C)(C=O)[C@]3([H])CC[C@@]12C)C(=O)O[C@@H]1OC(CO[C@@H]2OC(CO)[C@@H](O[C@@H]3OC(C)[C@@H](O)[C@H](O)C3O)[C@H](O)C2O)[C@@H](O)[C@H](O)C1O
compound_1	DPOLB_HUMAN	5	7.444e-07	0.3861	0.3861	10.5520	POLB	DNA polymerase beta	[H][C@@]12CC(C)(C)CC[C@@]1(CC[C@]1(C)C2=CC[C@]2([H])[C@@]3(C)CC[C@H](O[C@@H]4OC[C@H](O)C(O)[C@@H]4O[C@@H]4OC(CO)[C@H](O)[C@H](O)C4O)[C@@](C)(C=O)[C@]3([H])CC[C@@]12C)C(=O)O[C@@H]1OC(CO[C@@H]2OC(CO)[C@@H](O[C@@H]3OC(C)[C@@H](O)[C@H](O)C3O)[C@H](O)C2O)[C@@H](O)[C@H](O)C1O
compound_1	DPOLB_RAT	5	1.765e-32	0.3861	1.6889	56.5572	Polb	DNA polymerase beta	[H][C@@]12CC(C)(C)CC[C@@]1(CC[C@]1(C)C2=CC[C@]2([H])[C@@]3(C)CC[C@H](O[C@@H]4OC[C@H](O)C(O)[C@@H]4O[C@@H]4OC(CO)[C@H](O)[C@H](O)C4O)[C@@](C)(C=O)[C@]3([H])CC[C@@]12C)C(=O)O[C@@H]1OC(CO[C@@H]2OC(CO)[C@@H](O[C@@H]3OC(C)[C@@H](O)[C@H](O)C3O)[C@H](O)C2O)[C@@H](O)[C@H](O)C1O
compound_1	PA2A1_ECHCA	5	2.037e-25	0.3241	0.3241	43.8782		Acidic phospholipase A2 EC-I	[H][C@@]12CC(C)(C)CC[C@@]1(CC[C@]1(C)C2=CC[C@]2([H])[C@@]3(C)CC[C@H](O[C@@H]4OC[C@H](O)C(O)[C@@H]4O[C@@H]4OC(CO)[C@H](O)[C@H](O)C4O)[C@@](C)(C=O)[C@]3([H])CC[C@@]12C)C(=O)O[C@@H]1OC(CO[C@@H]2OC(CO)[C@@H](O[C@@H]3OC(C)[C@@H](O)[C@H](O)C3O)[C@H](O)C2O)[C@@H](O)[C@H](O)C1O
compound_1	PA2B1_NAJME	5	2.037e-25	0.3241	0.3241	43.8782		Basic phospholipase A2 1	[H][C@@]12CC(C)(C)CC[C@@]1(CC[C@]1(C)C2=CC[C@]2([H])[C@@]3(C)CC[C@H](O[C@@H]4OC[C@H](O)C(O)[C@@H]4O[C@@H]4OC(CO)[C@H](O)[C@H](O)C4O)[C@@](C)(C=O)[C@]3([H])CC[C@@]12C)C(=O)O[C@@H]1OC(CO[C@@H]2OC(CO)[C@@H](O[C@@H]3OC(C)[C@@H](O)[C@H](O)C3O)[C@H](O)C2O)[C@@H](O)[C@H](O)C1O
compound_1	PA2BA_PROFL	5	2.037e-25	0.3241	0.3241	43.8782		Basic phospholipase A2 PLA-A	[H][C@@]12CC(C)(C)CC[C@@]1(CC[C@]1(C)C2=CC[C@]2([H])[C@@]3(C)CC[C@H](O[C@@H]4OC[C@H](O)C(O)[C@@H]4O[C@@H]4OC(CO)[C@H](O)[C@H](O)C4O)[C@@](C)(C=O)[C@]3([H])CC[C@@]12C)C(=O)O[C@@H]1OC(CO[C@@H]2OC(CO)[C@@H](O[C@@H]3OC(C)[C@@H](O)[C@H](O)C3O)[C@H](O)C2O)[C@@H](O)[C@H](O)C1O
compound_1	PPAC_HUMAN	5	6.842e-07	0.3750	0.6991	10.6178	ACP1	Low molecular weight phosphotyrosine protein phosphatase	[H][C@@]12CC(C)(C)CC[C@@]1(CC[C@]1(C)C2=CC[C@]2([H])[C@@]3(C)CC[C@H](O[C@@H]4OC[C@H](O)C(O)[C@@H]4O[C@@H]4OC(CO)[C@H](O)[C@H](O)C4O)[C@@](C)(C=O)[C@]3([H])CC[C@@]12C)C(=O)O[C@@H]1OC(CO[C@@H]2OC(CO)[C@@H](O[C@@H]3OC(C)[C@@H](O)[C@H](O)C3O)[C@H](O)C2O)[C@@H](O)[C@H](O)C1O
compound_1	PTN1_HUMAN	5	7.029e-37	0.5526	35.1425	64.4563	PTPN1	Tyrosine-protein phosphatase non-receptor type 1	[H][C@@]12CC(C)(C)CC[C@@]1(CC[C@]1(C)C2=CC[C@]2([H])[C@@]3(C)CC[C@H](O[C@@H]4OC[C@H](O)C(O)[C@@H]4O[C@@H]4OC(CO)[C@H](O)[C@H](O)C4O)[C@@](C)(C=O)[C@]3([H])CC[C@@]12C)C(=O)O[C@@H]1OC(CO[C@@H]2OC(CO)[C@@H](O[C@@H]3OC(C)[C@@H](O)[C@H](O)C3O)[C@H](O)C2O)[C@@H](O)[C@H](O)C1O
compound_1	PTN2_HUMAN	5	2.94e-51	0.5614	17.7359	90.2704	PTPN2	Tyrosine-protein phosphatase non-receptor type 2	[H][C@@]12CC(C)(C)CC[C@@]1(CC[C@]1(C)C2=CC[C@]2([H])[C@@]3(C)CC[C@H](O[C@@H]4OC[C@H](O)C(O)[C@@H]4O[C@@H]4OC(CO)[C@H](O)[C@H](O)C4O)[C@@](C)(C=O)[C@]3([H])CC[C@@]12C)C(=O)O[C@@H]1OC(CO[C@@H]2OC(CO)[C@@H](O[C@@H]3OC(C)[C@@H](O)[C@H](O)C3O)[C@H](O)C2O)[C@@H](O)[C@H](O)C1O
compound_1	PTN6_HUMAN	5	4.596e-14	0.3874	1.3462	23.4958	PTPN6	Tyrosine-protein phosphatase non-receptor type 6	[H][C@@]12CC(C)(C)CC[C@@]1(CC[C@]1(C)C2=CC[C@]2([H])[C@@]3(C)CC[C@H](O[C@@H]4OC[C@H](O)C(O)[C@@H]4O[C@@H]4OC(CO)[C@H](O)[C@H](O)C4O)[C@@](C)(C=O)[C@]3([H])CC[C@@]12C)C(=O)O[C@@H]1OC(CO[C@@H]2OC(CO)[C@@H](O[C@@H]3OC(C)[C@@H](O)[C@H](O)C3O)[C@H](O)C2O)[C@@H](O)[C@H](O)C1O
compound_1	PYGM_RABIT	5	1.156e-56	0.3929	10.0828	99.9746	PYGM	Glycogen phosphorylase, muscle form	[H][C@@]12CC(C)(C)CC[C@@]1(CC[C@]1(C)C2=CC[C@]2([H])[C@@]3(C)CC[C@H](O[C@@H]4OC[C@H](O)C(O)[C@@H]4O[C@@H]4OC(CO)[C@H](O)[C@H](O)C4O)[C@@](C)(C=O)[C@]3([H])CC[C@@]12C)C(=O)O[C@@H]1OC(CO[C@@H]2OC(CO)[C@@H](O[C@@H]3OC(C)[C@@H](O)[C@H](O)C3O)[C@H](O)C2O)[C@@H](O)[C@H](O)C1O
compound_1	Q9YQ12_9HIV1	5	6.602e-12	0.3942	6.7577	19.6222	protease	Protease	[H][C@@]12CC(C)(C)CC[C@@]1(CC[C@]1(C)C2=CC[C@]2([H])[C@@]3(C)CC[C@H](O[C@@H]4OC[C@H](O)C(O)[C@@H]4O[C@@H]4OC(CO)[C@H](O)[C@H](O)C4O)[C@@](C)(C=O)[C@]3([H])CC[C@@]12C)C(=O)O[C@@H]1OC(CO[C@@H]2OC(CO)[C@@H](O[C@@H]3OC(C)[C@@H](O)[C@H](O)C3O)[C@H](O)C2O)[C@@H](O)[C@H](O)C1O
compound_1	TF_HUMAN	5	2.224e-12	0.6562	4.3503	20.4705	F3	Tissue factor	[H][C@@]12CC(C)(C)CC[C@@]1(CC[C@]1(C)C2=CC[C@]2([H])[C@@]3(C)CC[C@H](O[C@@H]4OC[C@H](O)C(O)[C@@H]4O[C@@H]4OC(CO)[C@H](O)[C@H](O)C4O)[C@@](C)(C=O)[C@]3([H])CC[C@@]12C)C(=O)O[C@@H]1OC(CO[C@@H]2OC(CO)[C@@H](O[C@@H]3OC(C)[C@@H](O)[C@H](O)C3O)[C@H](O)C2O)[C@@H](O)[C@H](O)C1O
