# Supplementary material for: Two previously undescribed triterpenoid saponins from the roots and rhizomes of Caulophyllum robustum Maxim
Source: Front Chem. 2025 Jan 9;12:1507891. doi: 10.3389/fchem.2024.1507891 (PMC11754256; doi:10.3389/fchem.2024.1507891)
Supplement: Supplementary file 4 [file Supplementaryfile1.zip › data of 1/sea-results.xls]

Query ID	Target ID	Affinity Threshold (nM)	P-Value	Max Tc	Cut Sum	Z-Score	Name	Description	Query Smiles
compound_1	AK1BA_HUMAN	5	5.551e-15	0.4773	1.6815	25.1510	AKR1B10	Aldo-keto reductase family 1 member B10	[H][C@@]12CC(C)(C)CC[C@@]1(CC[C@]1(C)C2=CC[C@]2([H])[C@@]3(C)CC[C@H](O)[C@@](C)(CO)[C@]3([H])CC[C@@]12C)C(=O)O[C@@H]1OC(CO[C@@H]2OC(CO)[C@@H](O[C@@H]3OC(C)[C@@H](O)[C@H](O)C3O)[C@H](O)C2O)[C@@H](O)[C@H](O)C1O
compound_1	AMY1_HUMAN	5	1.554e-15	0.3051	0.3051	26.1630	AMY1A; AMY1B; AMY1C	Alpha-amylase 1	[H][C@@]12CC(C)(C)CC[C@@]1(CC[C@]1(C)C2=CC[C@]2([H])[C@@]3(C)CC[C@H](O)[C@@](C)(CO)[C@]3([H])CC[C@@]12C)C(=O)O[C@@H]1OC(CO[C@@H]2OC(CO)[C@@H](O[C@@H]3OC(C)[C@@H](O)[C@H](O)C3O)[C@H](O)C2O)[C@@H](O)[C@H](O)C1O
compound_1	AMYP_HUMAN	5	8.239e-46	0.3429	0.9325	80.4903	AMY2A	Pancreatic alpha-amylase	[H][C@@]12CC(C)(C)CC[C@@]1(CC[C@]1(C)C2=CC[C@]2([H])[C@@]3(C)CC[C@H](O)[C@@](C)(CO)[C@]3([H])CC[C@@]12C)C(=O)O[C@@H]1OC(CO[C@@H]2OC(CO)[C@@H](O[C@@H]3OC(C)[C@@H](O)[C@H](O)C3O)[C@H](O)C2O)[C@@H](O)[C@H](O)C1O
compound_1	AT1A1_RAT	5	1.076e-22	0.2881	0.2881	38.9901	Atp1a1	Sodium/potassium-transporting ATPase subunit alpha-1	[H][C@@]12CC(C)(C)CC[C@@]1(CC[C@]1(C)C2=CC[C@]2([H])[C@@]3(C)CC[C@H](O)[C@@](C)(CO)[C@]3([H])CC[C@@]12C)C(=O)O[C@@H]1OC(CO[C@@H]2OC(CO)[C@@H](O[C@@H]3OC(C)[C@@H](O)[C@H](O)C3O)[C@H](O)C2O)[C@@H](O)[C@H](O)C1O
compound_1	AT1A2_RAT	5	1.744e-11	0.2881	0.2881	18.8650	Atp1a2	Sodium/potassium-transporting ATPase subunit alpha-2	[H][C@@]12CC(C)(C)CC[C@@]1(CC[C@]1(C)C2=CC[C@]2([H])[C@@]3(C)CC[C@H](O)[C@@](C)(CO)[C@]3([H])CC[C@@]12C)C(=O)O[C@@H]1OC(CO[C@@H]2OC(CO)[C@@H](O[C@@H]3OC(C)[C@@H](O)[C@H](O)C3O)[C@H](O)C2O)[C@@H](O)[C@H](O)C1O
compound_1	AT1A3_RAT	5	1.744e-11	0.2881	0.2881	18.8650	Atp1a3	Sodium/potassium-transporting ATPase subunit alpha-3	[H][C@@]12CC(C)(C)CC[C@@]1(CC[C@]1(C)C2=CC[C@]2([H])[C@@]3(C)CC[C@H](O)[C@@](C)(CO)[C@]3([H])CC[C@@]12C)C(=O)O[C@@H]1OC(CO[C@@H]2OC(CO)[C@@H](O[C@@H]3OC(C)[C@@H](O)[C@H](O)C3O)[C@H](O)C2O)[C@@H](O)[C@H](O)C1O
compound_1	CAH2_BOVIN	5	1.37e-12	0.4141	1.4494	20.8481	CA2	Carbonic anhydrase 2	[H][C@@]12CC(C)(C)CC[C@@]1(CC[C@]1(C)C2=CC[C@]2([H])[C@@]3(C)CC[C@H](O)[C@@](C)(CO)[C@]3([H])CC[C@@]12C)C(=O)O[C@@H]1OC(CO[C@@H]2OC(CO)[C@@H](O[C@@H]3OC(C)[C@@H](O)[C@H](O)C3O)[C@H](O)C2O)[C@@H](O)[C@H](O)C1O
compound_1	CD81_HUMAN	5	3.111e-48	0.3978	0.3978	84.8404	CD81	CD81 antigen	[H][C@@]12CC(C)(C)CC[C@@]1(CC[C@]1(C)C2=CC[C@]2([H])[C@@]3(C)CC[C@H](O)[C@@](C)(CO)[C@]3([H])CC[C@@]12C)C(=O)O[C@@H]1OC(CO[C@@H]2OC(CO)[C@@H](O[C@@H]3OC(C)[C@@H](O)[C@H](O)C3O)[C@H](O)C2O)[C@@H](O)[C@H](O)C1O
compound_1	DPOLB_HUMAN	5	2.655e-08	0.4773	0.4773	13.1511	POLB	DNA polymerase beta	[H][C@@]12CC(C)(C)CC[C@@]1(CC[C@]1(C)C2=CC[C@]2([H])[C@@]3(C)CC[C@H](O)[C@@](C)(CO)[C@]3([H])CC[C@@]12C)C(=O)O[C@@H]1OC(CO[C@@H]2OC(CO)[C@@H](O[C@@H]3OC(C)[C@@H](O)[C@H](O)C3O)[C@H](O)C2O)[C@@H](O)[C@H](O)C1O
compound_1	DPOLB_RAT	5	5.529e-44	0.4773	2.3011	77.2106	Polb	DNA polymerase beta	[H][C@@]12CC(C)(C)CC[C@@]1(CC[C@]1(C)C2=CC[C@]2([H])[C@@]3(C)CC[C@H](O)[C@@](C)(CO)[C@]3([H])CC[C@@]12C)C(=O)O[C@@H]1OC(CO[C@@H]2OC(CO)[C@@H](O[C@@H]3OC(C)[C@@H](O)[C@H](O)C3O)[C@H](O)C2O)[C@@H](O)[C@H](O)C1O
compound_1	EST2_HUMAN	5	1.033e-07	0.3838	1.3761	12.0918	CES2	Cocaine esterase	[H][C@@]12CC(C)(C)CC[C@@]1(CC[C@]1(C)C2=CC[C@]2([H])[C@@]3(C)CC[C@H](O)[C@@](C)(CO)[C@]3([H])CC[C@@]12C)C(=O)O[C@@H]1OC(CO[C@@H]2OC(CO)[C@@H](O[C@@H]3OC(C)[C@@H](O)[C@H](O)C3O)[C@H](O)C2O)[C@@H](O)[C@H](O)C1O
compound_1	FGF1_HUMAN	5	1.11e-16	0.2816	0.5628	28.3963	FGF1	Fibroblast growth factor 1	[H][C@@]12CC(C)(C)CC[C@@]1(CC[C@]1(C)C2=CC[C@]2([H])[C@@]3(C)CC[C@H](O)[C@@](C)(CO)[C@]3([H])CC[C@@]12C)C(=O)O[C@@H]1OC(CO[C@@H]2OC(CO)[C@@H](O[C@@H]3OC(C)[C@@H](O)[C@H](O)C3O)[C@H](O)C2O)[C@@H](O)[C@H](O)C1O
compound_1	FGF2_HUMAN	5	8.105e-15	0.2816	0.5628	24.8507	FGF2	Fibroblast growth factor 2	[H][C@@]12CC(C)(C)CC[C@@]1(CC[C@]1(C)C2=CC[C@]2([H])[C@@]3(C)CC[C@H](O)[C@@](C)(CO)[C@]3([H])CC[C@@]12C)C(=O)O[C@@H]1OC(CO[C@@H]2OC(CO)[C@@H](O[C@@H]3OC(C)[C@@H](O)[C@H](O)C3O)[C@H](O)C2O)[C@@H](O)[C@H](O)C1O
compound_1	LEG3_HUMAN	5	5.226e-10	0.3168	0.9113	16.2138	LGALS3	Galectin-3	[H][C@@]12CC(C)(C)CC[C@@]1(CC[C@]1(C)C2=CC[C@]2([H])[C@@]3(C)CC[C@H](O)[C@@](C)(CO)[C@]3([H])CC[C@@]12C)C(=O)O[C@@H]1OC(CO[C@@H]2OC(CO)[C@@H](O[C@@H]3OC(C)[C@@H](O)[C@H](O)C3O)[C@H](O)C2O)[C@@H](O)[C@H](O)C1O
compound_1	LEG4_HUMAN	5	6.383e-18	0.2935	0.2935	30.4204	LGALS4	Galectin-4	[H][C@@]12CC(C)(C)CC[C@@]1(CC[C@]1(C)C2=CC[C@]2([H])[C@@]3(C)CC[C@H](O)[C@@](C)(CO)[C@]3([H])CC[C@@]12C)C(=O)O[C@@H]1OC(CO[C@@H]2OC(CO)[C@@H](O[C@@H]3OC(C)[C@@H](O)[C@H](O)C3O)[C@H](O)C2O)[C@@H](O)[C@H](O)C1O
compound_1	LEG8_HUMAN	5	6.383e-18	0.2935	0.2935	30.4204	LGALS8	Galectin-8	[H][C@@]12CC(C)(C)CC[C@@]1(CC[C@]1(C)C2=CC[C@]2([H])[C@@]3(C)CC[C@H](O)[C@@](C)(CO)[C@]3([H])CC[C@@]12C)C(=O)O[C@@H]1OC(CO[C@@H]2OC(CO)[C@@H](O[C@@H]3OC(C)[C@@H](O)[C@H](O)C3O)[C@H](O)C2O)[C@@H](O)[C@H](O)C1O
compound_1	LEG9_HUMAN	5	1.63e-07	0.3168	0.3168	11.7363	LGALS9	Galectin-9	[H][C@@]12CC(C)(C)CC[C@@]1(CC[C@]1(C)C2=CC[C@]2([H])[C@@]3(C)CC[C@H](O)[C@@](C)(CO)[C@]3([H])CC[C@@]12C)C(=O)O[C@@H]1OC(CO[C@@H]2OC(CO)[C@@H](O[C@@H]3OC(C)[C@@H](O)[C@H](O)C3O)[C@H](O)C2O)[C@@H](O)[C@H](O)C1O
compound_1	PA2A1_ECHCA	5	3.605e-31	0.4000	0.4000	54.2051		Acidic phospholipase A2 EC-I	[H][C@@]12CC(C)(C)CC[C@@]1(CC[C@]1(C)C2=CC[C@]2([H])[C@@]3(C)CC[C@H](O)[C@@](C)(CO)[C@]3([H])CC[C@@]12C)C(=O)O[C@@H]1OC(CO[C@@H]2OC(CO)[C@@H](O[C@@H]3OC(C)[C@@H](O)[C@H](O)C3O)[C@H](O)C2O)[C@@H](O)[C@H](O)C1O
compound_1	PA2BA_PROFL	5	3.605e-31	0.4000	0.4000	54.2051		Basic phospholipase A2 PLA-A	[H][C@@]12CC(C)(C)CC[C@@]1(CC[C@]1(C)C2=CC[C@]2([H])[C@@]3(C)CC[C@H](O)[C@@](C)(CO)[C@]3([H])CC[C@@]12C)C(=O)O[C@@H]1OC(CO[C@@H]2OC(CO)[C@@H](O[C@@H]3OC(C)[C@@H](O)[C@H](O)C3O)[C@H](O)C2O)[C@@H](O)[C@H](O)C1O
compound_1	PA2B1_NAJME	5	3.605e-31	0.4000	0.4000	54.2051		Basic phospholipase A2 1	[H][C@@]12CC(C)(C)CC[C@@]1(CC[C@]1(C)C2=CC[C@]2([H])[C@@]3(C)CC[C@H](O)[C@@](C)(CO)[C@]3([H])CC[C@@]12C)C(=O)O[C@@H]1OC(CO[C@@H]2OC(CO)[C@@H](O[C@@H]3OC(C)[C@@H](O)[C@H](O)C3O)[C@H](O)C2O)[C@@H](O)[C@H](O)C1O
compound_1	PDIA1_HUMAN	5	2.164e-07	0.2946	0.5829	11.5154	P4HB	Protein disulfide-isomerase	[H][C@@]12CC(C)(C)CC[C@@]1(CC[C@]1(C)C2=CC[C@]2([H])[C@@]3(C)CC[C@H](O)[C@@](C)(CO)[C@]3([H])CC[C@@]12C)C(=O)O[C@@H]1OC(CO[C@@H]2OC(CO)[C@@H](O[C@@H]3OC(C)[C@@H](O)[C@H](O)C3O)[C@H](O)C2O)[C@@H](O)[C@H](O)C1O
compound_1	PLCG1_HUMAN	5	4.316e-08	0.3274	0.3274	12.7723	PLCG1	1-phosphatidylinositol 4,5-bisphosphate phosphodiesterase gamma-1	[H][C@@]12CC(C)(C)CC[C@@]1(CC[C@]1(C)C2=CC[C@]2([H])[C@@]3(C)CC[C@H](O)[C@@](C)(CO)[C@]3([H])CC[C@@]12C)C(=O)O[C@@H]1OC(CO[C@@H]2OC(CO)[C@@H](O[C@@H]3OC(C)[C@@H](O)[C@H](O)C3O)[C@H](O)C2O)[C@@H](O)[C@H](O)C1O
compound_1	PPAC_HUMAN	5	8.879e-08	0.4000	0.7981	12.2099	ACP1	Low molecular weight phosphotyrosine protein phosphatase	[H][C@@]12CC(C)(C)CC[C@@]1(CC[C@]1(C)C2=CC[C@]2([H])[C@@]3(C)CC[C@H](O)[C@@](C)(CO)[C@]3([H])CC[C@@]12C)C(=O)O[C@@H]1OC(CO[C@@H]2OC(CO)[C@@H](O[C@@H]3OC(C)[C@@H](O)[C@H](O)C3O)[C@H](O)C2O)[C@@H](O)[C@H](O)C1O
compound_1	PTN1_HUMAN	5	2.01e-43	0.5755	41.3581	76.2045	PTPN1	Tyrosine-protein phosphatase non-receptor type 1	[H][C@@]12CC(C)(C)CC[C@@]1(CC[C@]1(C)C2=CC[C@]2([H])[C@@]3(C)CC[C@H](O)[C@@](C)(CO)[C@]3([H])CC[C@@]12C)C(=O)O[C@@H]1OC(CO[C@@H]2OC(CO)[C@@H](O[C@@H]3OC(C)[C@@H](O)[C@H](O)C3O)[C@H](O)C2O)[C@@H](O)[C@H](O)C1O
compound_1	PTN2_HUMAN	5	1.008e-58	0.6000	20.3359	103.6722	PTPN2	Tyrosine-protein phosphatase non-receptor type 2	[H][C@@]12CC(C)(C)CC[C@@]1(CC[C@]1(C)C2=CC[C@]2([H])[C@@]3(C)CC[C@H](O)[C@@](C)(CO)[C@]3([H])CC[C@@]12C)C(=O)O[C@@H]1OC(CO[C@@H]2OC(CO)[C@@H](O[C@@H]3OC(C)[C@@H](O)[C@H](O)C3O)[C@H](O)C2O)[C@@H](O)[C@H](O)C1O
compound_1	PTN6_HUMAN	5	4.441e-16	0.4124	1.5452	27.0569	PTPN6	Tyrosine-protein phosphatase non-receptor type 6	[H][C@@]12CC(C)(C)CC[C@@]1(CC[C@]1(C)C2=CC[C@]2([H])[C@@]3(C)CC[C@H](O)[C@@](C)(CO)[C@]3([H])CC[C@@]12C)C(=O)O[C@@H]1OC(CO[C@@H]2OC(CO)[C@@H](O[C@@H]3OC(C)[C@@H](O)[C@H](O)C3O)[C@H](O)C2O)[C@@H](O)[C@H](O)C1O
compound_1	PYGM_RABIT	5	1.294e-70	0.4242	12.5887	125.0215	PYGM	Glycogen phosphorylase, muscle form	[H][C@@]12CC(C)(C)CC[C@@]1(CC[C@]1(C)C2=CC[C@]2([H])[C@@]3(C)CC[C@H](O)[C@@](C)(CO)[C@]3([H])CC[C@@]12C)C(=O)O[C@@H]1OC(CO[C@@H]2OC(CO)[C@@H](O[C@@H]3OC(C)[C@@H](O)[C@H](O)C3O)[C@H](O)C2O)[C@@H](O)[C@H](O)C1O
compound_1	Q9YQ12_9HIV1	5	1.181e-13	0.4773	7.7612	22.7594	protease	Protease	[H][C@@]12CC(C)(C)CC[C@@]1(CC[C@]1(C)C2=CC[C@]2([H])[C@@]3(C)CC[C@H](O)[C@@](C)(CO)[C@]3([H])CC[C@@]12C)C(=O)O[C@@H]1OC(CO[C@@H]2OC(CO)[C@@H](O[C@@H]3OC(C)[C@@H](O)[C@H](O)C3O)[C@H](O)C2O)[C@@H](O)[C@H](O)C1O
compound_1	TF_HUMAN	5	1.155e-14	0.6860	5.1753	24.5747	F3	Tissue factor	[H][C@@]12CC(C)(C)CC[C@@]1(CC[C@]1(C)C2=CC[C@]2([H])[C@@]3(C)CC[C@H](O)[C@@](C)(CO)[C@]3([H])CC[C@@]12C)C(=O)O[C@@H]1OC(CO[C@@H]2OC(CO)[C@@H](O[C@@H]3OC(C)[C@@H](O)[C@H](O)C3O)[C@H](O)C2O)[C@@H](O)[C@H](O)C1O
compound_1	TPH1_RAT	5	1.32e-09	0.2869	0.2869	15.4911	Tph1	Tryptophan 5-hydroxylase 1	[H][C@@]12CC(C)(C)CC[C@@]1(CC[C@]1(C)C2=CC[C@]2([H])[C@@]3(C)CC[C@H](O)[C@@](C)(CO)[C@]3([H])CC[C@@]12C)C(=O)O[C@@H]1OC(CO[C@@H]2OC(CO)[C@@H](O[C@@H]3OC(C)[C@@H](O)[C@H](O)C3O)[C@H](O)C2O)[C@@H](O)[C@H](O)C1O
compound_1	VEGFA_HUMAN	5	6.301e-11	0.2816	0.5628	17.8633	VEGFA	Vascular endothelial growth factor A	[H][C@@]12CC(C)(C)CC[C@@]1(CC[C@]1(C)C2=CC[C@]2([H])[C@@]3(C)CC[C@H](O)[C@@](C)(CO)[C@]3([H])CC[C@@]12C)C(=O)O[C@@H]1OC(CO[C@@H]2OC(CO)[C@@H](O[C@@H]3OC(C)[C@@H](O)[C@H](O)C3O)[C@H](O)C2O)[C@@H](O)[C@H](O)C1O
